# Supplementary material for: More than a simple fixed action pattern: Yawning in drills
Source: Primates. 2024 Apr 22;65(4):281–97. doi: 10.1007/s10329-024-01127-7 (PMC11219445; doi:10.1007/s10329-024-01127-7)
Supplement: Supplementary file 3 — Supplementary file3 (CSV 2 KB) [file 10329_2024_1127_MOESM3_ESM.csv]

facial_expression	apriori	AU25+26	AU25+27	AU6	AU1/2	AU9+AU10	AU12	AU16	EAD3	AU8	AU43	AU45	AD101
BIG	1	0	1	1	0	1	1	1	1	0	1	0	0
BIG	1	0	1	1	0	1	1	1	1	0	0	1	0
SMALL	0	1	0	0	0	0	0	0	0	0	0	0	0
BIG	1	0	1	0	0	1	1	1	1	0	0	1	1
SMALL	0	1	0	0	0	0	0	0	0	1	1	0	0
BIG	1	0	1	0	1	1	1	1	1	0	0	0	0
BIG	1	0	1	0	0	1	1	1	1	0	0	1	0
BIG	1	0	1	1	0	1	1	1	1	0	0	0	1
SMALL	0	1	0	0	0	0	0	0	0	1	0	0	0
BIG	1	0	1	1	0	1	1	1	1	0	1	0	1
SMALL	0	1	0	0	0	0	0	0	0	1	0	0	0
SMALL	0	1	0	0	1	0	0	0	0	0	0	0	0
SMALL	0	1	0	0	0	0	0	0	0	0	0	0	0
SMALL	0	1	0	0	0	0	0	0	0	0	0	0	0
SMALL	0	1	0	0	0	0	0	0	0	0	0	0	0
BIG	1	0	1	1	0	1	1	1	1	0	0	1	1
BIG	1	0	1	1	0	1	1	1	1	0	0	1	0
BIG	1	0	1	1	0	1	1	1	1	0	0	0	1
BIG	1	0	1	1	0	1	1	1	1	0	0	0	1
BIG	1	0	1	1	0	1	1	1	1	0	0	0	1
BIG	1	0	1	1	0	1	1	1	1	0	0	1	1
BIG	1	0	1	1	0	1	1	1	1	0	0	1	1
SMALL	0	1	0	0	0	0	0	0	0	1	0	0	0
SMALL	0	1	0	0	0	0	0	0	0	1	0	0	0
SMALL	0	1	0	0	0	0	0	0	0	1	0	0	0
BIG	1	0	1	1	0	1	1	1	1	0	0	1	1
SMALL	0	1	0	0	0	0	0	0	0	0	0	0	0
BIG	1	0	1	1	1	1	1	1	1	0	1	0	1
BIG	1	0	1	1	0	1	1	1	1	0	0	1	1
BIG	1	0	1	1	0	1	1	1	1	0	1	0	1
BIG	1	0	1	1	0	1	1	1	1	0	0	1	1
SMALL	0	1	0	0	0	0	0	0	0	0	1	0	0
BIG	1	0	1	1	0	1	1	1	1	0	1	0	0
BIG	1	0	1	1	0	1	1	1	1	0	0	0	0
BIG	1	0	1	0	0	1	1	1	1	0	0	1	0
SMALL	0	1	0	1	0	0	0	0	0	0	0	0	0
BIG	1	0	1	1	0	1	1	1	1	0	0	1	1
BIG	1	0	1	1	0	1	1	1	1	0	0	1	1
BIG	1	0	1	1	1	1	1	1	1	0	0	1	1
BIG	1	0	1	1	0	1	1	1	1	0	0	1	1
SMALL	0	1	0	0	1	0	0	0	0	1	0	0	0
BIG	1	0	1	1	0	1	1	1	1	0	0	1	1
BIG	1	0	1	1	0	1	1	1	1	0	0	1	1
BIG	1	0	1	1	0	1	1	1	1	0	0	0	1
SMALL	0	1	0	0	0	0	0	0	0	0	1	0	0
SMALL	0	1	0	0	0	0	0	0	0	0	0	0	0
SMALL	0	1	0	0	0	0	0	0	0	0	1	0	0
SMALL	0	1	0	0	0	0	0	0	0	0	0	0	0
SMALL	0	1	0	1	0	0	0	0	0	0	0	0	0
BIG	1	0	1	1	0	1	1	1	1	0	0	1	1
BIG	1	0	1	1	0	1	1	1	1	0	0	0	1
BIG	1	0	1	1	0	1	1	1	1	0	0	1	1
BIG	1	0	1	1	0	1	1	1	1	0	0	0	1
BIG	1	0	1	1	0	1	1	1	1	0	0	1	1
SMALL	0	1	0	0	0	0	0	0	0	0	0	0	0
SMALL	0	1	0	0	0	0	0	0	0	0	0	0	0
SMALL	0	1	0	0	0	0	0	0	0	0	0	0	0
SMALL	0	1	0	0	0	0	0	0	0	0	0	0	0
BIG	1	0	1	1	0	1	1	1	1	0	0	0	1
BIG	1	0	1	1	0	1	1	1	1	0	0	1	1
BIG	1	0	1	1	0	1	1	1	1	0	0	1	1
BIG	1	0	1	1	0	1	1	1	1	0	0	1	1
BIG	1	0	1	1	0	1	1	1	1	0	0	1	1
SMALL	0	1	0	0	0	0	0	0	0	0	0	0	0
