# Supplementary material for: More than a simple fixed action pattern: Yawning in drills
Source: Primates. 2024 Apr 22;65(4):281–97. doi: 10.1007/s10329-024-01127-7 (PMC11219445; doi:10.1007/s10329-024-01127-7)
Supplement: Supplementary file 4 — Supplementary file4 (CSV 20 KB) [file 10329_2024_1127_MOESM4_ESM.csv]

yawner	context	condition	change_state	tipo	sex	y_condition	ADI
mumba	0	0	0	1	1	0	0.22
chepo	0	0	0	1	1	0	1
mumba	0	0	0	2	1	0	0.22
mumba	0	0	1	2	1	0	0.22
efuru	0	0	0	2	0	0	0.22
kumasi	0	0	0	1	0	0	0.82
kumasi	0	0	0	1	0	0	0.82
chepo	0	0	0	1	1	0	1
kumasi	0	0	0	1	0	0	0.82
chepo	0	0	0	2	1	0	1
kumasi	0	0	0	2	0	0	0.82
kumasi	0	0	0	1	0	0	0.82
kebale	0	0	0	1	0	0	0.49
chepo	1	0	0	2	1	0	1
chepo	0	0	0	1	1	0	1
chepo	0	0	0	2	1	0	1
chepo	0	0	0	1	1	0	1
chepo	0	0	0	2	1	0	1
chepo	0	0	1	2	1	0	1
chepo	0	0	1	2	1	0	1
kumasi	0	0	0	2	0	0	0.82
chepo	0	0	0	2	1	0	1
chepo	0	0	0	2	1	0	1
chepo	0	0	0	2	1	0	1
chepo	0	0	0	2	1	0	1
ricardo	0	0	0	2	1	0	0.8
ricardo	0	0	0	2	1	0	0.8
chepo	0	0	0	2	1	0	1
ricardo	0	0	0	2	1	0	0.8
ricardo	0	0	0	2	1	0	0.8
chepo	0	0	0	2	1	0	1
chepo	0	0	0	2	1	0	1
chepo	0	0	0	2	1	0	1
ricardo	0	0	0	1	1	0	0.8
chepo	0	0	0	2	1	0	1
ricardo	0	0	0	1	1	0	0.8
ricardo	0	0	0	2	1	0	0.8
ricardo	0	0	0	2	1	0	0.8
ricardo	0	0	0	2	1	0	0.8
chepo	0	0	0	2	1	0	1
ricardo	0	0	1	2	1	0	0.8
chepo	0	0	0	2	1	0	1
chepo	0	0	0	2	1	0	1
ricardo	0	0	1	2	1	0	0.8
chepo	0	0	0	2	1	0	1
chepo	0	0	0	2	1	0	1
kebale	0	0	1	2	0	0	0.49
chepo	0	0	0	2	1	0	1
ricardo	0	0	0	1	1	0	0.8
ricardo	0	0	0	2	1	0	0.8
ricardo	0	0	0	2	1	0	0.8
ricardo	0	0	0	2	1	0	0.8
chepo	0	0	0	1	1	0	1
ricardo	0	0	0	2	1	0	0.8
ricardo	0	0	0	2	1	0	0.8
ricardo	0	0	0	1	1	0	0.8
chepo	0	0	0	2	1	0	1
chepo	0	0	0	1	1	0	1
chepo	0	0	0	2	1	0	1
chepo	0	0	0	2	1	0	1
chepo	0	0	1	2	1	0	1
ricardo	0	0	1	2	1	0	0.8
chepo	0	0	0	2	1	0	1
ricardo	0	0	0	2	1	0	0.8
chepo	0	0	0	1	1	0	1
ricardo	0	0	0	2	1	0	0.8
ricardo	0	0	0	1	1	0	0.8
ricardo	0	0	0	1	1	0	0.8
ricardo	0	0	0	2	1	0	0.8
chepo	0	0	0	1	1	0	1
chepo	0	0	0	1	1	0	1
chepo	0	0	0	1	1	0	1
chepo	0	0	0	2	1	0	1
chepo	0	0	0	2	1	0	1
chepo	0	0	0	1	1	0	1
ricardo	0	0	0	2	1	0	0.8
ricardo	0	0	0	2	1	0	0.8
ricardo	0	0	0	2	1	0	0.8
chepo	0	0	0	1	1	0	1
ricardo	0	0	0	2	1	0	0.8
chepo	0	0	0	2	1	0	1
chepo	0	0	0	2	1	0	1
chepo	0	0	0	2	1	0	1
chepo	0	0	0	2	1	0	1
chepo	0	0	0	2	1	0	1
chepo	0	0	0	2	1	0	1
kumasi	0	0	0	1	0	0	0.82
kumasi	0	0	0	1	0	0	0.82
mumba	0	0	0	1	1	0	0.22
chepo	0	0	0	2	1	0	1
mumba	0	0	1	2	1	0	0.22
chepo	0	0	0	2	1	0	1
chepo	0	0	0	2	1	0	1
chepo	0	0	0	2	1	0	1
chepo	0	0	0	2	1	0	1
mumba	0	0	0	2	1	0	0.22
chepo	0	0	0	1	1	0	1
chepo	0	0	0	2	1	0	1
chepo	0	0	0	2	1	0	1
ricardo	0	0	0	2	1	0	0.8
ricardo	0	0	0	2	1	0	0.8
ricardo	0	0	0	2	1	0	0.8
ricardo	0	0	0	2	1	0	0.8
chepo	0	0	1	1	1	0	1
ricardo	0	0	0	1	1	0	0.8
ricardo	0	0	0	2	1	0	0.8
mumba	0	0	0	2	1	0	0.22
ricardo	0	0	0	2	1	0	0.8
ricardo	0	0	0	2	1	0	0.8
ricardo	0	0	1	2	1	0	0.8
chepo	0	0	0	2	1	0	1
kumasi	0	0	0	2	0	0	0.82
chepo	0	0	0	2	1	0	1
chepo	0	0	0	2	1	0	1
ricardo	0	0	1	1	1	0	0.8
chepo	0	0	0	1	1	0	1
ricardo	0	0	0	1	1	0	0.8
ricardo	0	0	0	1	1	0	0.8
chepo	0	0	0	2	1	0	1
chepo	0	0	0	2	1	0	1
chepo	0	0	0	2	1	0	1
chepo	0	0	0	2	1	0	1
chepo	1	0	0	2	1	0	1
chepo	0	0	0	2	1	0	1
chepo	0	0	0	2	1	0	1
chepo	0	0	0	2	1	0	1
kumasi	0	0	0	2	0	0	0.82
kumasi	0	0	0	1	0	0	0.82
kumasi	0	0	0	1	0	0	0.82
chepo	0	0	0	1	1	0	1
chepo	0	0	0	1	1	0	1
chepo	0	0	0	2	1	0	1
ricardo	0	0	0	1	1	0	0.8
ricardo	0	0	0	2	1	0	0.8
ndolo	0	0	1	1	1	0	0.41
ricardo	0	0	0	2	1	0	0.8
mambilla	0	0	0	2	1	0	0.3
ricardo	0	0	1	2	1	0	0.8
chepo	0	0	0	1	1	0	1
kumasi	0	0	0	1	0	0	0.82
chepo	0	0	0	2	1	0	1
chepo	0	0	1	2	1	0	1
kebale	0	0	0	2	0	0	0.49
chepo	0	0	1	2	1	0	1
obudu	0	0	1	2	1	0	0.18
chepo	0	0	0	1	1	0	1
chepo	0	0	0	2	1	0	1
chepo	0	0	0	2	1	0	1
chepo	0	0	1	2	1	0	1
chepo	0	0	0	2	1	0	1
ricardo	0	0	0	1	1	0	0.8
chepo	0	0	0	2	1	0	1
chepo	0	0	1	1	1	0	1
chepo	0	0	0	2	1	0	1
chepo	0	0	1	2	1	0	1
chepo	0	0	1	1	1	0	1
chepo	0	0	0	2	1	0	1
chepo	0	0	0	2	1	0	1
chepo	0	0	0	2	1	0	1
chepo	0	0	0	1	1	0	1
ricardo	0	0	0	2	1	0	0.8
chepo	0	0	0	1	1	0	1
chepo	0	0	0	1	1	0	1
chepo	0	0	1	1	1	0	1
chepo	0	0	0	2	1	0	1
chepo	0	0	0	2	1	0	1
chepo	0	0	1	1	1	0	1
chepo	0	0	0	1	1	0	1
chepo	0	0	0	2	1	0	1
mambilla	0	0	0	2	1	0	0.3
chepo	0	0	1	2	1	0	1
mambilla	0	0	1	2	1	0	0.3
mambilla	0	0	1	2	1	0	0.3
ricardo	0	0	0	2	1	0	0.8
ndolo	0	0	1	1	1	0	0.41
mambilla	0	0	1	1	1	0	0.3
ricardo	0	0	0	1	1	0	0.8
ndolo	0	0	1	2	1	0	0.41
ndolo	0	0	1	2	1	0	0.41
ricardo	0	0	0	2	1	0	0.8
chepo	0	0	0	2	1	0	1
chepo	0	0	0	1	1	0	1
chepo	0	0	1	2	1	0	1
ricardo	0	0	1	2	1	0	0.8
ricardo	0	0	1	2	1	0	0.8
chepo	0	0	1	2	1	0	1
chepo	0	0	1	2	1	0	1
chepo	0	0	0	1	1	0	1
ricardo	0	0	0	1	1	0	0.8
ricardo	0	0	0	2	1	0	0.8
obudu	0	0	0	2	1	0	0.18
chepo	0	0	0	2	1	0	1
chepo	0	0	0	2	1	0	1
chepo	0	0	0	2	1	0	1
chepo	0	0	0	1	1	0	1
chepo	0	0	0	1	1	0	1
chepo	0	0	0	2	1	0	1
ricardo	0	0	1	2	1	0	0.8
ricardo	0	0	1	2	1	0	0.8
ricardo	0	0	0	2	1	0	0.8
chepo	0	0	1	2	1	0	1
chepo	0	0	0	1	1	0	1
chepo	0	0	0	1	1	0	1
ricardo	0	0	0	2	1	0	0.8
ricardo	0	0	1	2	1	0	0.8
chepo	0	0	1	1	1	0	1
ricardo	0	0	0	2	1	0	0.8
chepo	0	0	1	1	1	0	1
chepo	0	0	0	1	1	0	1
ricardo	0	0	1	2	1	0	0.8
chepo	0	0	0	2	1	0	1
chepo	0	0	0	2	1	0	1
obudu	0	0	0	1	1	0	0.18
chepo	0	0	0	2	1	0	1
chepo	0	0	0	2	1	0	1
chepo	0	0	0	2	1	0	1
mumba	0	1	1	1	1	1	0.22
chepo	0	1	0	1	1	2	1
mumba	0	1	0	1	1	2	0.22
mumba	0	1	1	2	1	1	0.22
efuru	0	1	0	2	0	2	0.22
kumasi	0	1	0	1	0	2	0.82
kumasi	0	1	0	1	0	2	0.82
chepo	0	1	1	1	1	1	1
kumasi	0	1	1	1	0	2	0.82
chepo	0	1	0	2	1	1	1
kumasi	0	1	1	2	0	1	0.82
kumasi	0	1	1	1	0	2	0.82
kebale	0	1	1	1	0	2	0.49
chepo	1	1	1	2	1	1	1
chepo	0	1	1	1	1	2	1
chepo	0	1	1	2	1	1	1
chepo	0	1	1	1	1	1	1
chepo	0	1	1	2	1	1	1
chepo	0	1	1	2	1	2	1
chepo	0	1	1	2	1	2	1
kumasi	0	1	1	2	0	1	0.82
chepo	0	1	1	2	1	1	1
chepo	0	1	1	2	1	1	1
chepo	0	1	0	2	1	1	1
chepo	0	1	0	2	1	1	1
ricardo	0	1	1	2	1	1	0.8
ricardo	0	1	0	2	1	1	0.8
chepo	0	1	1	2	1	2	1
ricardo	0	1	0	2	1	1	0.8
ricardo	0	1	0	2	1	1	0.8
chepo	0	1	1	2	1	1	1
chepo	0	1	1	2	1	2	1
chepo	0	1	0	2	1	1	1
ricardo	0	1	1	1	1	2	0.8
chepo	0	1	1	2	1	2	1
ricardo	0	1	0	1	1	1	0.8
ricardo	0	1	1	2	1	2	0.8
ricardo	0	1	0	2	1	1	0.8
ricardo	0	1	1	2	1	1	0.8
chepo	0	1	1	2	1	1	1
ricardo	0	1	1	2	1	1	0.8
chepo	0	1	1	2	1	2	1
chepo	0	1	1	2	1	2	1
ricardo	0	1	1	2	1	1	0.8
chepo	0	1	0	2	1	1	1
chepo	0	1	1	2	1	2	1
kebale	0	1	1	2	0	2	0.49
chepo	0	1	1	2	1	2	1
ricardo	0	1	1	1	1	2	0.8
ricardo	0	1	1	2	1	2	0.8
ricardo	0	1	1	2	1	1	0.8
ricardo	0	1	0	2	1	1	0.8
chepo	0	1	1	1	1	1	1
ricardo	0	1	1	2	1	1	0.8
ricardo	0	1	0	2	1	1	0.8
ricardo	0	1	1	1	1	2	0.8
chepo	0	1	1	2	1	2	1
chepo	0	1	1	1	1	1	1
chepo	0	1	1	2	1	2	1
chepo	0	1	1	2	1	2	1
chepo	0	1	1	2	1	1	1
ricardo	0	1	1	2	1	1	0.8
chepo	0	1	0	2	1	1	1
ricardo	0	1	0	2	1	1	0.8
chepo	0	1	0	1	1	1	1
ricardo	0	1	0	2	1	1	0.8
ricardo	0	1	0	1	1	1	0.8
ricardo	0	1	0	1	1	1	0.8
ricardo	0	1	0	2	1	1	0.8
chepo	0	1	1	1	1	1	1
chepo	0	1	1	1	1	1	1
chepo	0	1	1	1	1	2	1
chepo	0	1	1	2	1	1	1
chepo	0	1	1	2	1	2	1
chepo	0	1	1	1	1	1	1
ricardo	0	1	1	2	1	1	0.8
ricardo	0	1	0	2	1	1	0.8
ricardo	0	1	1	2	1	1	0.8
chepo	0	1	0	1	1	1	1
ricardo	0	1	1	2	1	1	0.8
chepo	0	1	1	2	1	1	1
chepo	0	1	1	2	1	2	1
chepo	0	1	1	2	1	2	1
chepo	0	1	1	2	1	1	1
chepo	0	1	1	2	1	1	1
chepo	0	1	1	2	1	1	1
kumasi	0	1	0	1	0	1	0.82
kumasi	0	1	1	1	0	1	0.82
mumba	0	1	1	1	1	2	0.22
chepo	0	1	1	2	1	1	1
mumba	0	1	0	2	1	1	0.22
chepo	0	1	0	2	1	1	1
chepo	0	1	0	2	1	1	1
chepo	0	1	1	2	1	2	1
chepo	0	1	1	2	1	2	1
mumba	0	1	1	2	1	1	0.22
chepo	0	1	1	1	1	1	1
chepo	0	1	1	2	1	1	1
chepo	0	1	1	2	1	1	1
ricardo	0	1	0	2	1	1	0.8
ricardo	0	1	1	2	1	1	0.8
ricardo	0	1	1	2	1	1	0.8
ricardo	0	1	0	2	1	1	0.8
chepo	0	1	0	1	1	1	1
ricardo	0	1	0	1	1	1	0.8
ricardo	0	1	0	2	1	1	0.8
mumba	0	1	1	2	1	2	0.22
ricardo	0	1	1	2	1	2	0.8
ricardo	0	1	1	2	1	1	0.8
ricardo	0	1	1	2	1	2	0.8
chepo	0	1	1	2	1	2	1
kumasi	0	1	0	2	0	1	0.82
chepo	0	1	0	2	1	1	1
chepo	0	1	0	2	1	1	1
ricardo	0	1	1	1	1	2	0.8
chepo	0	1	0	1	1	1	1
ricardo	0	1	1	1	1	2	0.8
ricardo	0	1	1	1	1	1	0.8
chepo	0	1	0	2	1	1	1
chepo	0	1	1	2	1	1	1
chepo	0	1	1	2	1	1	1
chepo	0	1	1	2	1	1	1
chepo	1	1	1	2	1	1	1
chepo	0	1	1	2	1	1	1
chepo	0	1	0	2	1	1	1
chepo	0	1	1	2	1	1	1
kumasi	0	1	0	2	0	1	0.82
kumasi	0	1	0	1	0	1	0.82
kumasi	0	1	0	1	0	1	0.82
chepo	0	1	0	1	1	1	1
chepo	0	1	1	1	1	1	1
chepo	0	1	1	2	1	2	1
ricardo	0	1	0	1	1	1	0.8
ricardo	0	1	0	2	1	1	0.8
ndolo	0	1	1	1	1	1	0.41
ricardo	0	1	0	2	1	1	0.8
mambilla	0	1	0	2	1	1	0.3
ricardo	0	1	1	2	1	1	0.8
chepo	0	1	0	1	1	1	1
kumasi	0	1	1	1	0	1	0.82
chepo	0	1	0	2	1	1	1
chepo	0	1	1	2	1	2	1
kebale	0	1	1	2	0	1	0.49
chepo	0	1	1	2	1	1	1
obudu	0	1	1	2	1	1	0.18
chepo	0	1	1	1	1	1	1
chepo	0	1	1	2	1	1	1
chepo	0	1	1	2	1	1	1
chepo	0	1	1	2	1	1	1
chepo	0	1	1	2	1	2	1
ricardo	0	1	1	1	1	1	0.8
chepo	0	1	1	2	1	1	1
chepo	0	1	1	1	1	1	1
chepo	0	1	1	2	1	1	1
chepo	0	1	1	2	1	1	1
chepo	0	1	0	1	1	1	1
chepo	0	1	1	2	1	1	1
chepo	0	1	1	2	1	2	1
chepo	0	1	0	2	1	1	1
chepo	0	1	1	1	1	1	1
ricardo	0	1	1	2	1	1	0.8
chepo	0	1	1	1	1	1	1
chepo	0	1	1	1	1	2	1
chepo	0	1	1	1	1	1	1
chepo	0	1	1	2	1	1	1
chepo	0	1	1	2	1	1	1
chepo	0	1	1	1	1	1	1
chepo	0	1	1	1	1	2	1
chepo	0	1	1	2	1	1	1
mambilla	0	1	1	2	1	2	0.3
chepo	0	1	1	2	1	1	1
mambilla	0	1	1	2	1	1	0.3
mambilla	0	1	1	2	1	1	0.3
ricardo	0	1	0	2	1	1	0.8
ndolo	0	1	1	1	1	1	0.41
mambilla	0	1	1	1	1	2	0.3
ricardo	0	1	0	1	1	1	0.8
ndolo	0	1	1	2	1	1	0.41
ndolo	0	1	1	2	1	1	0.41
ricardo	0	1	1	2	1	1	0.8
chepo	0	1	1	2	1	1	1
chepo	0	1	1	1	1	1	1
chepo	0	1	1	2	1	1	1
ricardo	0	1	1	2	1	1	0.8
ricardo	0	1	1	2	1	2	0.8
chepo	0	1	1	2	1	1	1
chepo	0	1	1	2	1	1	1
chepo	0	1	1	1	1	1	1
ricardo	0	1	0	1	1	1	0.8
ricardo	0	1	0	2	1	1	0.8
obudu	0	1	0	2	1	1	0.18
chepo	0	1	0	2	1	1	1
chepo	0	1	0	2	1	1	1
chepo	0	1	0	2	1	1	1
chepo	0	1	0	1	1	1	1
chepo	0	1	0	1	1	1	1
chepo	0	1	1	2	1	1	1
ricardo	0	1	1	2	1	1	0.8
ricardo	0	1	0	2	1	1	0.8
ricardo	0	1	1	2	1	1	0.8
chepo	0	1	0	2	1	1	1
chepo	0	1	0	1	1	1	1
chepo	0	1	1	1	1	2	1
ricardo	0	1	0	2	1	1	0.8
ricardo	0	1	1	2	1	1	0.8
chepo	0	1	1	1	1	1	1
ricardo	0	1	0	2	1	1	0.8
chepo	0	1	1	1	1	1	1
chepo	0	1	1	1	1	2	1
ricardo	0	1	1	2	1	1	0.8
chepo	0	1	0	2	1	1	1
chepo	0	1	1	2	1	2	1
obudu	0	1	1	1	1	2	0.18
chepo	0	1	1	2	1	1	1
chepo	0	1	1	2	1	1	1
chepo	0	1	0	2	1	1	1
mumba	0	2	1	1	1	3	0.22
chepo	0	2	1	1	1	3	1
mumba	0	2	1	2	1	3	0.22
mumba	0	2	1	2	1	3	0.22
efuru	0	2	0	2	0	3	0.22
kumasi	0	2	0	1	0	3	0.82
kumasi	0	2	0	1	0	3	0.82
chepo	0	2	0	1	1	3	1
kumasi	0	2	1	1	0	3	0.82
chepo	0	2	1	2	1	3	1
kumasi	0	2	0	2	0	3	0.82
kumasi	0	2	0	1	0	3	0.82
kebale	0	2	1	1	0	3	0.49
chepo	1	2	0	2	1	3	1
chepo	0	2	0	1	1	3	1
chepo	0	2	0	2	1	3	1
chepo	0	2	0	1	1	3	1
chepo	0	2	0	2	1	3	1
chepo	0	2	0	2	1	3	1
chepo	0	2	0	2	1	3	1
kumasi	0	2	0	2	0	3	0.82
chepo	0	2	0	2	1	3	1
chepo	0	2	1	2	1	3	1
chepo	0	2	1	2	1	3	1
chepo	0	2	0	2	1	3	1
ricardo	0	2	0	2	1	3	0.8
ricardo	0	2	1	2	1	3	0.8
chepo	0	2	0	2	1	3	1
ricardo	0	2	0	2	1	3	0.8
ricardo	0	2	0	2	1	3	0.8
chepo	0	2	0	2	1	3	1
chepo	0	2	0	2	1	3	1
chepo	0	2	1	2	1	3	1
ricardo	0	2	0	1	1	3	0.8
chepo	0	2	1	2	1	3	1
ricardo	0	2	0	1	1	3	0.8
ricardo	0	2	0	2	1	3	0.8
ricardo	0	2	0	2	1	3	0.8
ricardo	0	2	0	2	1	3	0.8
chepo	0	2	0	2	1	3	1
ricardo	0	2	1	2	1	3	0.8
chepo	0	2	0	2	1	3	1
chepo	0	2	0	2	1	3	1
ricardo	0	2	1	2	1	3	0.8
chepo	0	2	0	2	1	3	1
chepo	0	2	0	2	1	3	1
kebale	0	2	0	2	0	3	0.49
chepo	0	2	0	2	1	3	1
ricardo	0	2	0	1	1	3	0.8
ricardo	0	2	0	2	1	3	0.8
ricardo	0	2	0	2	1	3	0.8
ricardo	0	2	1	2	1	3	0.8
chepo	0	2	0	1	1	3	1
ricardo	0	2	0	2	1	3	0.8
ricardo	0	2	0	2	1	3	0.8
ricardo	0	2	0	1	1	3	0.8
chepo	0	2	0	2	1	3	1
chepo	0	2	0	1	1	3	1
chepo	0	2	0	2	1	3	1
chepo	0	2	0	2	1	3	1
chepo	0	2	1	2	1	3	1
ricardo	0	2	1	2	1	3	0.8
chepo	0	2	0	2	1	3	1
ricardo	0	2	0	2	1	3	0.8
chepo	0	2	0	1	1	3	1
ricardo	0	2	0	2	1	3	0.8
ricardo	0	2	0	1	1	3	0.8
ricardo	0	2	0	1	1	3	0.8
ricardo	0	2	0	2	1	3	0.8
chepo	0	2	0	1	1	3	1
chepo	0	2	0	1	1	3	1
chepo	0	2	0	1	1	3	1
chepo	0	2	0	2	1	3	1
chepo	0	2	1	2	1	3	1
chepo	0	2	1	1	1	3	1
ricardo	0	2	0	2	1	3	0.8
ricardo	0	2	1	2	1	3	0.8
ricardo	0	2	0	2	1	3	0.8
chepo	0	2	0	1	1	3	1
ricardo	0	2	0	2	1	3	0.8
chepo	0	2	0	2	1	3	1
chepo	0	2	0	2	1	3	1
chepo	0	2	0	2	1	3	1
chepo	0	2	1	2	1	3	1
chepo	0	2	0	2	1	3	1
chepo	0	2	0	2	1	3	1
kumasi	0	2	0	1	0	3	0.82
kumasi	0	2	0	1	0	3	0.82
mumba	0	2	0	1	1	3	0.22
chepo	0	2	1	2	1	3	1
mumba	0	2	1	2	1	3	0.22
chepo	0	2	0	2	1	3	1
chepo	0	2	0	2	1	3	1
chepo	0	2	0	2	1	3	1
chepo	0	2	0	2	1	3	1
mumba	0	2	0	2	1	3	0.22
chepo	0	2	1	1	1	3	1
chepo	0	2	0	2	1	3	1
chepo	0	2	0	2	1	3	1
ricardo	0	2	0	2	1	3	0.8
ricardo	0	2	0	2	1	3	0.8
ricardo	0	2	0	2	1	3	0.8
ricardo	0	2	0	2	1	3	0.8
chepo	0	2	0	1	1	3	1
ricardo	0	2	0	1	1	3	0.8
ricardo	0	2	0	2	1	3	0.8
mumba	0	2	1	2	1	3	0.22
ricardo	0	2	0	2	1	3	0.8
ricardo	0	2	1	2	1	3	0.8
ricardo	0	2	0	2	1	3	0.8
chepo	0	2	1	2	1	3	1
kumasi	0	2	1	2	0	3	0.82
chepo	0	2	0	2	1	3	1
chepo	0	2	1	2	1	3	1
ricardo	0	2	0	1	1	3	0.8
chepo	0	2	0	1	1	3	1
ricardo	0	2	0	1	1	3	0.8
ricardo	0	2	0	1	1	3	0.8
chepo	0	2	1	2	1	3	1
chepo	0	2	0	2	1	3	1
chepo	0	2	1	2	1	3	1
chepo	0	2	0	2	1	3	1
chepo	1	2	0	2	1	3	1
chepo	0	2	0	2	1	3	1
chepo	0	2	0	2	1	3	1
chepo	0	2	1	2	1	3	1
kumasi	0	2	1	2	0	3	0.82
kumasi	0	2	1	1	0	3	0.82
kumasi	0	2	1	1	0	3	0.82
chepo	0	2	0	1	1	3	1
chepo	0	2	0	1	1	3	1
chepo	0	2	0	2	1	3	1
ricardo	0	2	0	1	1	3	0.8
ricardo	0	2	0	2	1	3	0.8
ndolo	0	2	1	1	1	3	0.41
ricardo	0	2	0	2	1	3	0.8
mambilla	0	2	0	2	1	3	0.3
ricardo	0	2	1	2	1	3	0.8
chepo	0	2	1	1	1	3	1
kumasi	0	2	1	1	0	3	0.82
chepo	0	2	0	2	1	3	1
chepo	0	2	0	2	1	3	1
kebale	0	2	1	2	0	3	0.49
chepo	0	2	1	2	1	3	1
obudu	0	2	1	2	1	3	0.18
chepo	0	2	1	1	1	3	1
chepo	0	2	0	2	1	3	1
chepo	0	2	0	2	1	3	1
chepo	0	2	0	2	1	3	1
chepo	0	2	1	2	1	3	1
ricardo	0	2	0	1	1	3	0.8
chepo	0	2	0	2	1	3	1
chepo	0	2	0	1	1	3	1
chepo	0	2	0	2	1	3	1
chepo	0	2	1	2	1	3	1
chepo	0	2	1	1	1	3	1
chepo	0	2	0	2	1	3	1
chepo	0	2	1	2	1	3	1
chepo	0	2	1	2	1	3	1
chepo	0	2	1	1	1	3	1
ricardo	0	2	0	2	1	3	0.8
chepo	0	2	0	1	1	3	1
chepo	0	2	1	1	1	3	1
chepo	0	2	1	1	1	3	1
chepo	0	2	1	2	1	3	1
chepo	0	2	0	2	1	3	1
chepo	0	2	1	1	1	3	1
chepo	0	2	1	1	1	3	1
chepo	0	2	0	2	1	3	1
mambilla	0	2	1	2	1	3	0.3
chepo	0	2	0	2	1	3	1
mambilla	0	2	1	2	1	3	0.3
mambilla	0	2	0	2	1	3	0.3
ricardo	0	2	1	2	1	3	0.8
ndolo	0	2	1	1	1	3	0.41
mambilla	0	2	0	1	1	3	0.3
ricardo	0	2	0	1	1	3	0.8
ndolo	0	2	0	2	1	3	0.41
ndolo	0	2	0	2	1	3	0.41
ricardo	0	2	0	2	1	3	0.8
chepo	0	2	1	2	1	3	1
chepo	0	2	0	1	1	3	1
chepo	0	2	0	2	1	3	1
ricardo	0	2	1	2	1	3	0.8
ricardo	0	2	1	2	1	3	0.8
chepo	0	2	0	2	1	3	1
chepo	0	2	1	2	1	3	1
chepo	0	2	0	1	1	3	1
ricardo	0	2	0	1	1	3	0.8
ricardo	0	2	0	2	1	3	0.8
obudu	0	2	0	2	1	3	0.18
chepo	0	2	0	2	1	3	1
chepo	0	2	0	2	1	3	1
chepo	0	2	0	2	1	3	1
chepo	0	2	0	1	1	3	1
chepo	0	2	0	1	1	3	1
chepo	0	2	0	2	1	3	1
ricardo	0	2	1	2	1	3	0.8
ricardo	0	2	1	2	1	3	0.8
ricardo	0	2	0	2	1	3	0.8
chepo	0	2	0	2	1	3	1
chepo	0	2	0	1	1	3	1
chepo	0	2	1	1	1	3	1
ricardo	0	2	0	2	1	3	0.8
ricardo	0	2	1	2	1	3	0.8
chepo	0	2	1	1	1	3	1
ricardo	0	2	0	2	1	3	0.8
chepo	0	2	1	1	1	3	1
chepo	0	2	1	1	1	3	1
ricardo	0	2	1	2	1	3	0.8
chepo	0	2	1	2	1	3	1
chepo	0	2	1	2	1	3	1
obudu	0	2	0	1	1	3	0.18
chepo	0	2	0	2	1	3	1
chepo	0	2	0	2	1	3	1
chepo	0	2	0	2	1	3	1
mumba	0	3	1	1	1	4	0.22
chepo	0	3	0	1	1	4	1
mumba	0	3	0	2	1	4	0.22
mumba	0	3	0	2	1	4	0.22
efuru	0	3	0	2	0	4	0.22
kumasi	0	3	0	1	0	4	0.82
kumasi	0	3	0	1	0	4	0.82
chepo	0	3	0	1	1	4	1
kumasi	0	3	0	1	0	4	0.82
chepo	0	3	0	2	1	4	1
kumasi	0	3	0	2	0	4	0.82
kumasi	0	3	0	1	0	4	0.82
kebale	0	3	1	1	0	4	0.49
chepo	1	3	0	2	1	4	1
chepo	0	3	1	1	1	4	1
chepo	0	3	0	2	1	4	1
chepo	0	3	0	1	1	4	1
chepo	0	3	0	2	1	4	1
chepo	0	3	0	2	1	4	1
chepo	0	3	0	2	1	4	1
kumasi	0	3	0	2	0	4	0.82
chepo	0	3	0	2	1	4	1
chepo	0	3	0	2	1	4	1
chepo	0	3	0	2	1	4	1
chepo	0	3	0	2	1	4	1
ricardo	0	3	0	2	1	4	0.8
ricardo	0	3	0	2	1	4	0.8
chepo	0	3	0	2	1	4	1
ricardo	0	3	0	2	1	4	0.8
ricardo	0	3	0	2	1	4	0.8
chepo	0	3	0	2	1	4	1
chepo	0	3	0	2	1	4	1
chepo	0	3	0	2	1	4	1
ricardo	0	3	0	1	1	4	0.8
chepo	0	3	0	2	1	4	1
ricardo	0	3	0	1	1	4	0.8
ricardo	0	3	0	2	1	4	0.8
ricardo	0	3	0	2	1	4	0.8
ricardo	0	3	0	2	1	4	0.8
chepo	0	3	0	2	1	4	1
ricardo	0	3	0	2	1	4	0.8
chepo	0	3	0	2	1	4	1
chepo	0	3	0	2	1	4	1
ricardo	0	3	0	2	1	4	0.8
chepo	0	3	0	2	1	4	1
chepo	0	3	0	2	1	4	1
kebale	0	3	1	2	0	4	0.49
chepo	0	3	0	2	1	4	1
ricardo	0	3	1	1	1	4	0.8
ricardo	0	3	0	2	1	4	0.8
ricardo	0	3	0	2	1	4	0.8
ricardo	0	3	0	2	1	4	0.8
chepo	0	3	0	1	1	4	1
ricardo	0	3	0	2	1	4	0.8
ricardo	0	3	0	2	1	4	0.8
ricardo	0	3	0	1	1	4	0.8
chepo	0	3	0	2	1	4	1
chepo	0	3	0	1	1	4	1
chepo	0	3	1	2	1	4	1
chepo	0	3	0	2	1	4	1
chepo	0	3	0	2	1	4	1
ricardo	0	3	0	2	1	4	0.8
chepo	0	3	1	2	1	4	1
ricardo	0	3	0	2	1	4	0.8
chepo	0	3	1	1	1	4	1
ricardo	0	3	0	2	1	4	0.8
ricardo	0	3	0	1	1	4	0.8
ricardo	0	3	0	1	1	4	0.8
ricardo	0	3	0	2	1	4	0.8
chepo	0	3	1	1	1	4	1
chepo	0	3	1	1	1	4	1
chepo	0	3	0	1	1	4	1
chepo	0	3	0	2	1	4	1
chepo	0	3	0	2	1	4	1
chepo	0	3	0	1	1	4	1
ricardo	0	3	1	2	1	4	0.8
ricardo	0	3	0	2	1	4	0.8
ricardo	0	3	1	2	1	4	0.8
chepo	0	3	0	1	1	4	1
ricardo	0	3	1	2	1	4	0.8
chepo	0	3	1	2	1	4	1
chepo	0	3	0	2	1	4	1
chepo	0	3	0	2	1	4	1
chepo	0	3	0	2	1	4	1
chepo	0	3	0	2	1	4	1
chepo	0	3	0	2	1	4	1
kumasi	0	3	0	1	0	4	0.82
kumasi	0	3	1	1	0	4	0.82
mumba	0	3	0	1	1	4	0.22
chepo	0	3	0	2	1	4	1
mumba	0	3	1	2	1	4	0.22
chepo	0	3	1	2	1	4	1
chepo	0	3	0	2	1	4	1
chepo	0	3	0	2	1	4	1
chepo	0	3	0	2	1	4	1
mumba	0	3	1	2	1	4	0.22
chepo	0	3	1	1	1	4	1
chepo	0	3	1	2	1	4	1
chepo	0	3	1	2	1	4	1
ricardo	0	3	1	2	1	4	0.8
ricardo	0	3	1	2	1	4	0.8
ricardo	0	3	1	2	1	4	0.8
ricardo	0	3	0	2	1	4	0.8
chepo	0	3	0	1	1	4	1
ricardo	0	3	0	1	1	4	0.8
ricardo	0	3	0	2	1	4	0.8
mumba	0	3	0	2	1	4	0.22
ricardo	0	3	1	2	1	4	0.8
ricardo	0	3	0	2	1	4	0.8
ricardo	0	3	0	2	1	4	0.8
chepo	0	3	0	2	1	4	1
kumasi	0	3	0	2	0	4	0.82
chepo	0	3	0	2	1	4	1
chepo	0	3	0	2	1	4	1
ricardo	0	3	0	1	1	4	0.8
chepo	0	3	0	1	1	4	1
ricardo	0	3	0	1	1	4	0.8
ricardo	0	3	0	1	1	4	0.8
chepo	0	3	0	2	1	4	1
chepo	0	3	0	2	1	4	1
chepo	0	3	0	2	1	4	1
chepo	0	3	0	2	1	4	1
chepo	1	3	1	2	1	4	1
chepo	0	3	0	2	1	4	1
chepo	0	3	0	2	1	4	1
chepo	0	3	0	2	1	4	1
kumasi	0	3	1	2	0	4	0.82
kumasi	0	3	1	1	0	4	0.82
kumasi	0	3	1	1	0	4	0.82
chepo	0	3	0	1	1	4	1
chepo	0	3	0	1	1	4	1
chepo	0	3	0	2	1	4	1
ricardo	0	3	0	1	1	4	0.8
ricardo	0	3	1	2	1	4	0.8
ndolo	0	3	0	1	1	4	0.41
ricardo	0	3	0	2	1	4	0.8
mambilla	0	3	1	2	1	4	0.3
ricardo	0	3	1	2	1	4	0.8
chepo	0	3	0	1	1	4	1
kumasi	0	3	0	1	0	4	0.82
chepo	0	3	0	2	1	4	1
chepo	0	3	0	2	1	4	1
kebale	0	3	0	2	0	4	0.49
chepo	0	3	0	2	1	4	1
obudu	0	3	0	2	1	4	0.18
chepo	0	3	1	1	1	4	1
chepo	0	3	0	2	1	4	1
chepo	0	3	0	2	1	4	1
chepo	0	3	0	2	1	4	1
chepo	0	3	0	2	1	4	1
ricardo	0	3	0	1	1	4	0.8
chepo	0	3	0	2	1	4	1
chepo	0	3	1	1	1	4	1
chepo	0	3	0	2	1	4	1
chepo	0	3	1	2	1	4	1
chepo	0	3	0	1	1	4	1
chepo	0	3	0	2	1	4	1
chepo	0	3	0	2	1	4	1
chepo	0	3	0	2	1	4	1
chepo	0	3	0	1	1	4	1
ricardo	0	3	0	2	1	4	0.8
chepo	0	3	0	1	1	4	1
chepo	0	3	0	1	1	4	1
chepo	0	3	0	1	1	4	1
chepo	0	3	0	2	1	4	1
chepo	0	3	0	2	1	4	1
chepo	0	3	0	1	1	4	1
chepo	0	3	0	1	1	4	1
chepo	0	3	0	2	1	4	1
mambilla	0	3	1	2	1	4	0.3
chepo	0	3	0	2	1	4	1
mambilla	0	3	0	2	1	4	0.3
mambilla	0	3	0	2	1	4	0.3
ricardo	0	3	0	2	1	4	0.8
ndolo	0	3	0	1	1	4	0.41
mambilla	0	3	0	1	1	4	0.3
ricardo	0	3	0	1	1	4	0.8
ndolo	0	3	0	2	1	4	0.41
ndolo	0	3	0	2	1	4	0.41
ricardo	0	3	1	2	1	4	0.8
chepo	0	3	1	2	1	4	1
chepo	0	3	0	1	1	4	1
chepo	0	3	0	2	1	4	1
ricardo	0	3	0	2	1	4	0.8
ricardo	0	3	1	2	1	4	0.8
chepo	0	3	1	2	1	4	1
chepo	0	3	0	2	1	4	1
chepo	0	3	1	1	1	4	1
ricardo	0	3	0	1	1	4	0.8
ricardo	0	3	1	2	1	4	0.8
obudu	0	3	0	2	1	4	0.18
chepo	0	3	1	2	1	4	1
chepo	0	3	0	2	1	4	1
chepo	0	3	0	2	1	4	1
chepo	0	3	0	1	1	4	1
chepo	0	3	0	1	1	4	1
chepo	0	3	0	2	1	4	1
ricardo	0	3	0	2	1	4	0.8
ricardo	0	3	0	2	1	4	0.8
ricardo	0	3	0	2	1	4	0.8
chepo	0	3	0	2	1	4	1
chepo	0	3	1	1	1	4	1
chepo	0	3	0	1	1	4	1
ricardo	0	3	1	2	1	4	0.8
ricardo	0	3	0	2	1	4	0.8
chepo	0	3	0	1	1	4	1
ricardo	0	3	0	2	1	4	0.8
chepo	0	3	0	1	1	4	1
chepo	0	3	0	1	1	4	1
ricardo	0	3	0	2	1	4	0.8
chepo	0	3	0	2	1	4	1
chepo	0	3	0	2	1	4	1
obudu	0	3	0	1	1	4	0.18
chepo	0	3	0	2	1	4	1
chepo	0	3	0	2	1	4	1
chepo	0	3	0	2	1	4	1
