# Supplementary material for: More than a simple fixed action pattern: Yawning in drills
Source: Primates. 2024 Apr 22;65(4):281–97. doi: 10.1007/s10329-024-01127-7 (PMC11219445; doi:10.1007/s10329-024-01127-7)
Supplement: Supplementary file 5 — Supplementary file5 (CSV 7 KB) [file 10329_2024_1127_MOESM5_ESM.csv]

attore	tipo	sex	ADI	context	timeofday	duration
mumba	1	0	0.22	0	1	0.46
kara	1	1	0.18	0	1	1.33
chepo	1	0	1	0	1	1
mumba	2	0	0.22	1	2	0.67
mumba	2	0	0.22	1	2	7.76
chepo	1	0	1	1	1	2.34
chepo	2	0	1	0	1	2.36
ricardo	1	0	0.8	1	1	4.62
mambilla	1	0	0.3	1	2	2.72
efuru	2	1	0.22	0	2	3.25
kumasi	2	1	0.82	0	2	1.39
kumasi	1	1	0.82	0	2	1.12
kumasi	1	1	0.82	0	2	1.53
chepo	1	0	1	0	2	1.61
kumasi	1	1	0.82	0	2	2.19
chepo	2	0	1	0	2	1.34
kumasi	2	1	0.82	0	2	1.77
kumasi	1	1	0.82	0	1	1.47
chepo	1	0	1	1	2	2.98
chepo	2	0	1	0	2	4.91
chepo	2	0	1	1	2	3.6
chepo	1	0	1	0	2	0.62
chepo	1	0	1	0	2	1.43
chepo	2	0	1	0	2	3.93
kebale	1	1	0.49	1	2	1.59
kwai	1	1	0.33	0	2	2.77
chepo	2	0	1	1	2	1.53
chepo	1	0	1	0	1	3.55
chepo	2	0	1	1	2	3.72
chepo	1	0	1	0	2	1.92
chepo	2	0	1	0	5	2.01
chepo	2	0	1	0	5	1.74
chepo	2	0	1	0	5	2.35
kumasi	2	1	0.82	0	5	0.73
chepo	2	0	1	0	5	2.59
chepo	2	0	1	0	1	3.31
chepo	2	0	1	0	1	2.54
chepo	2	0	1	0	1	3.65
ricardo	2	0	0.8	0	1	42.48
ricardo	2	0	0.8	0	1	2.83
chepo	2	0	1	0	1	44.09
ricardo	2	0	0.8	0	1	3.1
ricardo	2	0	0.8	0	1	3.07
chepo	2	0	1	0	1	3.13
chepo	2	0	1	0	1	3.23
chepo	2	0	1	0	1	81.17
ricardo	1	0	0.8	0	1	0.11
chepo	2	0	1	0	5	1.9
ricardo	1	0	0.8	0	5	1.83
ricardo	2	0	0.8	0	5	1.21
ricardo	2	0	0.8	0	5	1.24
ricardo	2	0	0.8	0	1	2.47
chepo	2	0	1	0	1	1.63
ricardo	2	0	0.8	0	1	2.74
chepo	2	0	1	0	1	1.76
ricardo	2	0	0.8	1	1	2.64
chepo	2	0	1	0	1	2.62
ricardo	2	0	0.8	0	1	2.34
chepo	2	0	1	1	1	3.21
chepo	2	0	1	0	1	3
ricardo	2	0	0.8	0	1	1.52
chepo	2	0	1	0	1	2.96
chepo	2	0	1	0	1	44.07
kebale	2	1	0.49	0	1	0.87
chepo	2	0	1	0	1	2.14
ricardo	1	0	0.8	0	2	2.3
ricardo	2	0	0.8	0	2	2.56
ricardo	2	0	0.8	0	2	2.43
ricardo	2	0	0.8	0	2	1.53
chepo	1	0	1	0	2	2.17
chepo	2	0	1	0	2	2.38
ricardo	2	0	0.8	0	2	43.06
ricardo	2	0	0.8	0	2	43.48
ricardo	1	0	0.8	0	2	2.41
chepo	2	0	1	0	2	1.54
chepo	1	0	1	0	1	5.03
chepo	2	0	1	0	1	2.62
chepo	2	0	1	0	1	2.67
chepo	2	0	1	0	1	1.55
ricardo	2	0	0.8	0	2	0.95
chepo	2	0	1	0	2	7.89
ricardo	2	0	0.8	0	2	47.05
ricardo	2	0	0.8	0	5	1.94
chepo	1	0	1	0	5	4.26
ricardo	2	0	0.8	0	5	2.55
ricardo	1	0	0.8	0	5	2.73
ricardo	1	0	0.8	0	5	3
ricardo	2	0	0.8	0	5	43.6
chepo	1	0	1	0	5	1.12
obudu	2	0	0.18	0	2	2.06
chepo	1	0	1	0	2	2.68
chepo	2	0	1	1	2	2.33
chepo	1	0	1	0	2	1.72
kumasi	2	1	0.82	0	2	3.95
kumasi	1	1	0.82	0	2	4.07
chepo	2	0	1	0	2	4.1
chepo	2	0	1	1	1	1.88
chepo	2	0	1	0	2	2.2
chepo	1	0	1	0	2	2.17
ricardo	2	0	0.8	1	5	2.29
ricardo	2	0	0.8	1	5	2.07
ricardo	2	0	0.8	0	5	3.63
chepo	1	0	1	0	5	3.3
ricardo	2	0	0.8	0	5	2.11
chepo	2	0	1	0	5	2.96
chepo	1	0	1	0	1	1.81
chepo	1	0	1	0	1	1.92
chepo	2	0	1	0	2	3.69
kumasi	2	1	0.82	0	2	1.99
chepo	2	0	1	0	2	2.79
chepo	2	0	1	0	2	3.37
chepo	2	0	1	0	2	3.71
chepo	2	0	1	0	2	4.03
chepo	2	0	1	0	2	4.06
kumasi	1	1	0.82	0	2	0.71
kumasi	1	1	0.82	0	2	1.02
mumba	1	0	0.22	0	5	3.5
chepo	2	0	1	0	5	3.76
mumba	2	0	0.22	0	2	1.95
chepo	2	0	1	0	2	4
chepo	2	0	1	0	2	2.55
chepo	2	0	1	0	2	3.57
chepo	2	0	1	0	1	4.21
mumba	2	0	0.22	0	2	1.88
chepo	1	0	1	0	2	3.47
chepo	2	0	1	0	2	1.53
chepo	2	0	1	0	2	7.49
ricardo	2	0	0.8	0	2	2.62
ricardo	2	0	0.8	1	2	2.19
ricardo	2	0	0.8	0	1	2.62
ricardo	2	0	0.8	0	1	4.11
chepo	1	0	1	1	1	1.25
mumba	2	0	0.22	0	1	2.16
ricardo	1	0	0.8	0	1	0.86
ricardo	2	0	0.8	0	1	2.24
mumba	2	0	0.22	0	1	2.96
ricardo	2	0	0.8	0	1	1.8
ricardo	2	0	0.8	0	1	2.85
ricardo	2	0	0.8	0	1	2.97
chepo	2	0	1	0	1	6.39
kumasi	2	1	0.82	0	1	1.32
chepo	1	0	1	0	1	2.59
chepo	2	0	1	0	5	2.47
ricardo	2	0	0.8	0	1	2.78
chepo	2	0	1	0	1	2.72
chepo	2	0	1	0	1	2.71
ricardo	1	0	0.8	0	2	1.71
chepo	1	0	1	0	2	1.84
chepo	1	0	1	0	2	1.59
ricardo	1	0	0.8	0	1	1.37
ricardo	1	0	0.8	0	1	32.24
chepo	2	0	1	0	1	3.96
chepo	2	0	1	0	1	5.47
chepo	2	0	1	0	1	1.38
chepo	2	0	1	0	1	2.7
chepo	1	0	1	0	2	2.6
kebale	1	1	0.49	0	2	1.8
chepo	1	0	1	0	5	2.7
chepo	2	0	1	0	5	1.94
chepo	2	0	1	0	5	3.59
chepo	2	0	1	0	5	3.72
chepo	2	0	1	0	5	3.81
chepo	1	0	1	0	5	1.31
kumasi	1	1	0.82	0	1	1.31
chepo	2	0	1	0	1	5.18
chepo	2	0	1	0	1	6.14
chepo	2	0	1	0	1	0.98
chepo	2	0	1	0	1	2.95
kumasi	2	1	0.82	0	1	0.91
kumasi	1	1	0.82	0	1	0.92
kumasi	1	1	0.82	0	1	1.94
chepo	1	0	1	0	2	0.4
chepo	1	0	1	0	2	1.8
chepo	2	0	1	0	2	2.94
chepo	1	0	1	0	2	3.25
chepo	1	0	1	0	2	4.01
chepo	2	0	1	0	2	6.99
ricardo	1	0	0.8	0	2	3.8
ricardo	2	0	0.8	0	2	11.15
chepo	2	0	1	0	2	2.89
chepo	1	0	1	0	2	31.79
mambilla	1	0	0.3	0	2	3.58
mambilla	1	0	0.3	0	2	2.95
ndolo	1	0	0.41	0	2	3.56
ricardo	2	0	0.8	0	1	4.69
mambilla	2	0	0.3	0	1	1.74
kwai	1	1	0.33	0	2	2.28
ndolo	2	0	0.41	0	2	3.17
ricardo	2	0	0.8	0	2	2.5
chepo	2	0	1	0	2	3.06
chepo	2	0	1	0	2	3.06
ricardo	2	0	0.8	0	2	2.96
chepo	1	0	1	0	2	2.54
kumasi	1	1	0.82	0	2	3.6
chepo	2	0	1	0	5	4.48
chepo	2	0	1	0	2	4.09
kebale	2	1	0.49	0	5	2.61
kebale	2	1	0.49	0	5	42.22
chepo	2	0	1	0	2	42.74
obudu	2	0	0.18	0	2	2.24
chepo	2	0	1	0	3	4.49
chepo	1	0	1	0	3	2.22
chepo	2	0	1	0	2	2.89
chepo	2	0	1	0	2	3.46
chepo	2	0	1	0	2	3
chepo	2	0	1	0	2	3.02
ricardo	1	0	0.8	0	5	2.53
ricardo	1	0	0.8	0	5	7.24
ricardo	2	0	0.8	0	2	4.35
chepo	2	0	1	1	2	4.02
chepo	1	0	1	0	3	2.7
chepo	2	0	1	0	3	1.36
chepo	2	0	1	0	3	45.37
chepo	1	0	1	0	3	4.89
chepo	2	0	1	0	2	1.56
chepo	2	0	1	0	2	3.28
chepo	2	0	1	0	2	42.64
chepo	1	0	1	0	2	2.24
ricardo	2	0	0.8	0	2	4.84
chepo	1	0	1	0	3	1.22
chepo	1	0	1	0	3	1.45
chepo	1	0	1	0	3	3.37
chepo	1	0	1	0	2	1.52
chepo	2	0	1	0	2	3.84
chepo	1	0	1	0	2	3.88
chepo	2	0	1	0	5	4.19
chepo	1	0	1	0	5	3.09
chepo	1	0	1	0	5	2.41
chepo	2	0	1	0	5	3.38
ricardo	2	0	0.8	0	5	3.09
chepo	2	0	1	0	5	2.14
mambilla	2	0	0.3	0	5	1.91
chepo	2	0	1	1	5	3.23
mambilla	2	0	0.3	0	5	2.51
mambilla	2	0	0.3	0	5	1.98
ricardo	2	0	0.8	0	5	27.3
ndolo	1	0	0.41	0	5	2.36
mambilla	1	0	0.3	0	2	1.14
ricardo	1	0	0.8	0	2	0.15
ndolo	2	0	0.41	0	2	2.55
ndolo	2	0	0.41	0	2	2.27
ricardo	2	0	0.8	0	2	2.49
chepo	2	0	1	0	2	4.87
chepo	1	0	1	0	2	4.75
chepo	2	0	1	0	5	5.98
ricardo	2	0	0.8	1	5	2.76
ricardo	2	0	0.8	1	5	3.34
ricardo	2	0	0.8	1	5	3.52
chepo	2	0	1	1	5	2.5
chepo	2	0	1	0	5	3.18
chepo	2	0	1	0	2	4.57
chepo	1	0	1	0	2	45.94
ricardo	1	0	0.8	0	1	2.81
ricardo	2	0	0.8	0	1	3.56
obudu	2	0	0.18	0	2	3.88
chepo	2	0	1	0	2	3.49
chepo	2	0	1	0	2	2.86
chepo	2	0	1	0	2	7.42
chepo	1	0	1	0	2	2.01
chepo	1	0	1	0	2	3.64
kumasi	1	1	0.82	0	2	3.64
chepo	1	0	1	0	2	3.49
chepo	2	0	1	0	2	2.57
ricardo	2	0	0.8	0	2	2.31
ricardo	2	0	0.8	0	2	1.98
ricardo	2	0	0.8	0	2	2.84
chepo	2	0	1	0	2	1.07
chepo	1	0	1	0	1	2.89
chepo	1	0	1	0	1	3.75
ricardo	2	0	0.8	0	2	1.06
ricardo	2	0	0.8	0	2	1.04
chepo	1	0	1	0	2	3.64
ricardo	2	0	0.8	0	2	1.66
chepo	1	0	1	0	2	2.07
chepo	1	0	1	0	2	2.42
chepo	1	0	1	0	1	1.68
ricardo	2	0	0.8	0	5	3.14
chepo	2	0	1	0	5	3.36
chepo	2	0	1	0	5	5.58
obudu	1	0	0.18	0	5	36.38
chepo	2	0	1	1	5	42.36
chepo	2	0	1	0	5	3.26
chepo	2	0	1	0	5	44.95
chepo	2	0	1	0	5	4.35
chepo	2	0	1	0	5	4.34
ricardo	2	0	0.8	1	2	2.52
ricardo	2	0	0.8	1	2	3.59
mumba	2	0	0.22	0	2	2.75
chepo	2	0	1	1	2	4.27
chepo	2	0	1	1	2	3.53
chepo	2	0	1	0	2	4.6
chepo	2	0	1	1	2	3.88
chepo	2	0	1	1	2	5.4
chepo	2	0	1	1	2	5.4
chepo	2	0	1	1	2	4.02
chepo	2	0	1	1	2	3.72
chepo	2	0	1	1	5	4.51
chepo	2	0	1	1	1	4.81
chepo	1	0	1	1	1	4.02
chepo	2	0	1	1	2	3.1
chepo	1	0	1	1	2	3.1
chepo	2	0	1	1	2	3
chepo	1	0	1	0	2	2.65
chepo	2	0	1	0	2	2.55
chepo	2	0	1	0	2	2.3
chepo	2	0	1	0	2	3.36
chepo	2	0	1	0	2	4.12
chepo	2	0	1	0	4	3.48
chepo	2	0	1	0	4	2.5
chepo	1	0	1	0	5	2.68
chepo	2	0	1	0	5	2.74
chepo	2	0	1	0	5	4.2
ricardo	1	0	0.8	0	1	1.84
ricardo	2	0	0.8	0	2	4.48
chepo	2	0	1	0	2	4.04
chepo	2	0	1	0	2	3.81
chepo	1	0	1	0	2	3.19
chepo	1	0	1	0	2	5
chepo	1	0	1	0	2	5
