# Supplementary material for: More than a simple fixed action pattern: Yawning in drills
Source: Primates. 2024 Apr 22;65(4):281–97. doi: 10.1007/s10329-024-01127-7 (PMC11219445; doi:10.1007/s10329-024-01127-7)
Supplement: Supplementary file 6 — Supplementary file6 (CSV 5 KB) [file 10329_2024_1127_MOESM6_ESM.csv]

receiver	trigger	diade_R	tipo	vede	yawn	context	sex_comb	deltaADI
ricardo	chepo	ricardochepo	2	1	0	1	0	0.1952
ricardo	mambilla	ricardomambilla	1	0	0	1	0	-0.4998
ricardo	kumasi	ricardokumasi	2	0	0	0	1	0.0155
ricardo	chepo	ricardochepo	2	0	0	0	0	0.1952
ricardo	chepo	ricardochepo	2	1	0	1	0	0.1952
ricardo	chepo	ricardochepo	2	1	0	0	0	0.1952
ricardo	chepo	ricardochepo	2	1	0	0	0	0.1952
ricardo	chepo	ricardochepo	2	0	0	0	0	0.1952
ricardo	chepo	ricardochepo	2	1	0	0	0	0.1952
ricardo	mumba	ricardomumba	1	0	0	0	0	-0.5848
ricardo	kumasi	ricardokumasi	2	0	0	0	1	0.0155
ricardo	chepo	ricardochepo	2	1	0	0	0	0.1952
ricardo	kebale	ricardokebale	2	0	0	0	1	-0.3141
ricardo	chepo	ricardochepo	2	0	1	0	0	0.1952
ricardo	chepo	ricardochepo	2	1	0	0	0	0.1952
ndolo	ricardo	ndoloricardo	2	0	0	0	0	0.3908
ndolo	mambilla	ndolomambilla	1	1	1	0	0	-0.109
ndolo	chepo	ndolochepo	2	0	0	0	0	0.586
ndolo	obudu	ndoloobudu	1	0	0	0	0	-0.2257
mumba	chepo	mumbachepo	1	0	1	0	0	0.78
mambilla	ricardo	mambillaricardo	1	1	1	1	0	0.4998
mambilla	chepo	mambillachepo	1	0	0	1	0	0.695
kwai	mumba	kwaimumba	1	0	0	0	10	-0.1183
kwai	mambilla	kwaimambilla	1	0	0	0	10	-0.0333
kwai	ndolo	kwaindolo	1	1	0	0	10	0.0757
kwai	ricardo	kwairicardo	2	0	0	0	10	-0.4665
kwai	chepo	kwaichepo	1	0	0	0	10	0.6617
kumasi	chepo	kumasichepo	1	0	0	1	10	0.1797
kumasi	ricardo	kumasiricardo	1	0	0	1	10	-0.0155
kumasi	mambilla	kumasimambilla	1	0	0	1	10	-0.5153
kumasi	chepo	kumasichepo	2	1	1	0	10	0.1797
kumasi	chepo	kumasichepo	2	1	1	0	10	0.1797
kumasi	chepo	kumasichepo	2	0	0	0	10	0.1797
kumasi	ricardo	kumasiricardo	2	1	0	0	10	-0.0155
kumasi	ricardo	kumasiricardo	1	0	0	0	10	-0.0155
kumasi	chepo	kumasichepo	2	1	0	0	10	0.1797
kumasi	chepo	kumasichepo	2	0	0	0	10	0.1797
kumasi	chepo	kumasichepo	2	1	0	0	10	0.1797
kumasi	ricardo	kumasiricardo	2	0	0	0	10	-0.0155
kumasi	ricardo	kumasiricardo	1	1	0	0	10	-0.0155
kumasi	ricardo	kumasiricardo	1	0	0	0	10	-0.0155
kumasi	chepo	kumasichepo	1	1	0	0	10	0.1797
kumasi	chepo	kumasichepo	1	0	0	0	10	0.1797
kumasi	ricardo	kumasiricardo	2	1	0	0	10	-0.0155
kumasi	chepo	kumasichepo	1	1	0	0	10	0.1797
kumasi	chepo	kumasichepo	1	0	0	0	10	0.1797
kumasi	chepo	kumasichepo	1	0	0	0	10	0.1797
kumasi	ricardo	kumasiricardo	2	0	0	0	10	-0.0155
kumasi	chepo	kumasichepo	1	1	0	0	10	0.1797
kumasi	mumba	kumasimumba	1	0	0	0	10	-0.6003
kumasi	chepo	kumasichepo	1	1	0	0	10	0.1797
kumasi	ricardo	kumasiricardo	1	1	1	0	10	-0.0155
kumasi	chepo	kumasichepo	2	0	0	0	10	0.1797
kumasi	chepo	kumasichepo	2	1	1	0	10	0.1797
kumasi	mumba	kumasimumba	1	1	0	0	10	-0.6003
kumasi	chepo	kumasichepo	1	0	0	0	10	0.1797
kumasi	chepo	kumasichepo	1	1	0	0	10	0.1797
kumasi	ricardo	kumasiricardo	1	0	0	0	10	-0.0155
kumasi	chepo	kumasichepo	1	1	0	0	10	0.1797
kumasi	chepo	kumasichepo	1	1	0	0	10	0.1797
kumasi	chepo	kumasichepo	1	1	1	0	10	0.1797
kumasi	chepo	kumasichepo	1	1	0	0	10	0.1797
kumasi	chepo	kumasichepo	1	1	0	0	10	0.1797
kumasi	ricardo	kumasiricardo	1	0	0	0	10	-0.0155
kumasi	chepo	kumasichepo	1	1	1	0	10	0.1797
kumasi	chepo	kumasichepo	1	1	0	0	10	0.1797
kumasi	chepo	kumasichepo	1	1	0	0	10	0.1797
kumasi	chepo	kumasichepo	1	1	1	0	10	0.1797
kumasi	ricardo	kumasiricardo	1	0	0	0	10	-0.0155
kumasi	ricardo	kumasiricardo	1	0	0	0	10	-0.0155
kumasi	chepo	kumasichepo	2	1	0	0	10	0.1797
kumasi	chepo	kumasichepo	2	1	0	0	10	0.1797
kumasi	chepo	kumasichepo	2	1	0	0	10	0.1797
kumasi	ricardo	kumasiricardo	1	0	0	0	10	-0.0155
kumasi	mumba	kumasimumba	1	1	0	0	10	-0.6003
kumasi	chepo	kumasichepo	1	0	0	0	10	0.1797
kumasi	chepo	kumasichepo	1	1	0	0	10	0.1797
kumasi	chepo	kumasichepo	1	1	0	0	10	0.1797
kumasi	chepo	kumasichepo	1	1	0	0	10	0.1797
kebale	chepo	kebalechepo	1	1	0	0	10	0.5093
kebale	chepo	kebalechepo	1	1	1	0	10	0.5093
kebale	chepo	kebalechepo	1	1	0	0	10	0.5093
kebale	obudu	kebaleobudu	1	0	0	0	10	-0.3024
kebale	chepo	kebalechepo	1	1	0	0	10	0.5093
kebale	ricardo	kebalericardo	1	1	0	1	10	0.3141
kebale	chepo	kebalechepo	2	0	0	0	10	0.5093
kebale	obudu	kebaleobudu	1	0	0	0	10	-0.3024
kebale	chepo	kebalechepo	1	1	0	0	10	0.5093
kebale	ricardo	kebalericardo	1	0	0	0	10	0.3141
kebale	chepo	kebalechepo	1	1	0	0	10	0.5093
kebale	ricardo	kebalericardo	1	1	0	0	10	0.3141
kebale	chepo	kebalechepo	1	0	0	0	10	0.5093
kebale	mambilla	kebalemambilla	2	0	0	0	10	-0.1857
kebale	chepo	kebalechepo	1	1	0	0	10	0.5093
kebale	ricardo	kebalericardo	2	0	0	0	10	0.3141
efuru	mumba	efurumumba	1	0	0	0	10	-0.0063
efuru	chepo	efuruchepo	2	0	0	1	10	0.7737
efuru	ricardo	efururicardo	1	1	0	0	10	0.5785
efuru	ricardo	efururicardo	1	1	0	0	10	0.5785
efuru	ricardo	efururicardo	1	0	0	0	10	0.5785
efuru	obudu	efuruobudu	1	0	0	0	10	-0.038
efuru	chepo	efuruchepo	2	0	0	0	10	0.7737
efuru	chepo	efuruchepo	2	1	0	0	10	0.7737
chepo	ricardo	cheporicardo	1	0	0	1	0	-0.1952
chepo	mambilla	chepomambilla	1	0	0	1	0	-0.695
chepo	kumasi	chepokumasi	2	0	0	0	1	-0.1797
chepo	kumasi	chepokumasi	2	1	1	0	1	-0.1797
chepo	kebale	chepokebale	1	0	0	0	1	-0.5093
chepo	ricardo	cheporicardo	1	1	1	0	0	-0.1952
chepo	ricardo	cheporicardo	1	1	1	0	0	-0.1952
chepo	kumasi	chepokumasi	1	1	1	0	1	-0.1797
chepo	ricardo	cheporicardo	1	0	0	0	0	-0.1952
chepo	ricardo	cheporicardo	1	1	1	0	0	-0.1952
chepo	ricardo	cheporicardo	1	1	0	0	0	-0.1952
chepo	kumasi	chepokumasi	1	0	0	0	1	-0.1797
chepo	kumasi	chepokumasi	1	1	0	0	1	-0.1797
chepo	mumba	chepomumba	1	1	0	0	0	-0.78
chepo	ricardo	cheporicardo	1	0	1	0	0	-0.1952
chepo	kebale	chepokebale	1	0	0	0	1	-0.5093
chepo	mambilla	chepomambilla	1	1	1	0	0	-0.695
chepo	mambilla	chepomambilla	1	1	1	0	0	-0.695
